# Supplementary material for: Age-Dependent Dysregulation of APP in Neuronal and Skin Cells from Fragile X Individuals
Source: Cells. 2023 Feb 27;12(5):758. doi: 10.3390/cells12050758 (PMC10000963; doi:10.3390/cells12050758)
Supplement: Supplementary file 1 [file cells-12-00758-s001.zip]

Archive with 1 entries (1 files):
- cells-2048328 Supplementary Materials.pdf
